# Supplementary material for: Effects of lower back foam rolling on the pressure pain threshold and the range of motion of the lumbar spine in healthy individuals
Source: Front Physiol. 2024 Sep 25;15:1476342. doi: 10.3389/fphys.2024.1476342 (PMC11461969; doi:10.3389/fphys.2024.1476342)
Supplement: Supplementary file 1 [file DataSheet4.XLSX]

## Sheet: PODATKI
ID	group	before	after_1	after_end	1_mth	3_mth	6_mth
1	E	4.9	5.4	5.5	9.2	10.3	8.8
2	E	4.9	6.8	6.8	9.7	8.8	8.5
3	E	4.7	5.6	8.3	8	7.5	7
4	E	6.4	8.2	17	20.9	21.3	18.8
5	E	6	8	11	9.5	9.2	8.8
6	E	4.8	6	8.1	9	8.4	6.4
7	E	4	5.3	7.8	8.8	10.5	8.7
8	E	8.2	12.9	17.5	20.4	20.4	20
9	E	12.1	15.8	22.2	22	22.1	20.8
10	E	6.4	6.8	7.4	10.5	10.7	11
11	E	9	12	14.4	15.9	15.8	15.5
12	E	6.6	6.2	13	12.8	13.7	13
13	E	6.1	7.2	10	8.6	8	7.8
14	E	8	10.6	13.1	10.3	10.3	10
15	E	8.9	11.1	14.1	13.9	12.8	13.2
16	E	4.8	8.9	11.1	10.9	10.8	10.3
17	E	15.4	18.2	21.1	15.5	15	11.3
18	E	9.9	13	17	15.5	16	15.5
19	E	6.7	9.2	11	13.1	12.7	12.7
20	E	6.8	6.8	7	7
21	E	5.7	7.3	8	7	5.1	5.5
22	E	11.5	13	15	14.8
23	C	5.3	6	5.4	6	6.3	6.3
24	C	7.8	8.2	10	13.2	13	12.2
25	C	13.1	14.3	14	15.9	11	11
26	C	22	20.8	15.1	17	18.3
27	C	10.4	11.8	10.5	11.2	13.6	13.6
28	C	5.1	5.8	6.3	8.4	8.2	8.4
29	C	3.9	4.3	3.6	3.7	3.5
30	C	3.8	3.9	4	3.7	4
31	C	7.1	7.2	8.3	7.3	6.5	6.2
32	C	5.4	6.5	6.5	6.8	7	6.2
33	C	4.9	5.4	3.4	4.9	5	5.1
34	C	6.7	7.1	7.1	9.3	8.2	7.8
35	C	6.4	6.8	7.3	9
36	C	5.4	5.4	5.8	6.7
37	C	11.1	13	12.8	13.1	14	12.2
38	C	5.5	5.2	6	9.2	7.8	6
39	C	7.6	8.3	7.9	8.6	6.5	6.2
40	C	8.7	9.2	9.2	10.5	8.8	8
41	C	4.1	4.7	5	5.9	5.5	4.1
42	C	8	10.8	9.9	12.1	10.2	8.5
43	C	6.4	6.9	6.9	7.9	6.1	5.8
