# Supplementary material for: Effects of lower back foam rolling on the pressure pain threshold and the range of motion of the lumbar spine in healthy individuals
Source: Front Physiol. 2024 Sep 25;15:1476342. doi: 10.3389/fphys.2024.1476342 (PMC11461969; doi:10.3389/fphys.2024.1476342)
Supplement: Supplementary file 2 [file DataSheet3.XLSX]

## Sheet: PODATKI
ID	group	before	after_1	after_end	1_mth	3_mth	6_mth
1	E	24	26.3	25.5	24.8	27.8	27.2
2	E	25	27	25.5	26.3	27	26.3
3	E	26.8	30	30.9	29.5	29.5	28.9
4	E	21	21.8	21.3	20.3	18	20
5	E	20.5	22	22.5	22.5	20.3	20.3
6	E	25.3	26.5	27.8	26.3	25	24.3
7	E	20.8	21.5	24.3	22.5	24.3	25.5
8	E	20	23	26.3	25	22.8	22.5
9	E	25	25	26.5	29.5	25.5	25
10	E	21.3	23.3	23.8	23.3	22.8	23
11	E	31.5	34	31.3	31.5	27.8	31.1
12	E	23.8	24	25.8	25	23	24
13	E	25.3	27.3	28.5	28.5	27.5	28
14	E	26.8	27	27.3	22	23	23.4
15	E	23.8	24.3	25.5	23.8	23.5	24
16	E	15	18	21.8	18.8	18.5	17.9
17	E	22.8	24.5	30	27.5	26.3	25
18	E	20.2	27.5	27.3	27.5	26	26
19	E	26.5	29	29.3	28.8	28.5	27.9
20	E	16	16.5	17	17
21	E	24.6	25.8	26.5	26.3	28.3	28.8
22	E	27.8	31.3	33.5	31.5
23	C	19	19.3	17.3	17.7	18	18.2
24	C	22.5	24	24.2	24.8	25	24.7
25	C	21	17.8	20	20	20.5	21.6
26	C	22.5	25	23.3	22.8	23.2
27	C	24.8	23	22	22.2	22	22.8
28	C	26	25.5	23	21.5	23.3	24.1
29	C	13.8	8.5	6.5	7	6.8
30	C	17.3	14	11.5	11.5	14.1
31	C	26.5	26.9	22.8	22.8	23	23
32	C	16	18.5	18	18.5	19	17.1
33	C	15.3	15	12.8	12.5	12.5	12.8
34	C	29.5	25.3	25.3	25.8	27.2	27.8
35	C	24.3	22.3	20.2	20.9
36	C	28.5	26.5	26.5	26.3
37	C	27	25.5	25.3	25.5	27	27
38	C	21.6	21.5	20	19.8	20.8	21
39	C	18.3	21.7	18	18.2	17	17.2
40	C	21	20.5	19.5	19.3	19.8	19.8
41	C	24	22.5	22	21.3	22.8	23
42	C	23.3	24.8	21	21.3	24	24.4
43	C	18.4	17.5	15.5	15	15	15.2
