# Supplementary material for: Effects of lower back foam rolling on the pressure pain threshold and the range of motion of the lumbar spine in healthy individuals
Source: Front Physiol. 2024 Sep 25;15:1476342. doi: 10.3389/fphys.2024.1476342 (PMC11461969; doi:10.3389/fphys.2024.1476342)
Supplement: Supplementary file 4 [file DataSheet2.XLSX]

## Sheet: PODATKI
ID	group	sex	age	height	weight	ITM	schober	before	after_1	after_end	1_mth	3_mth	6_mth
1	E	ž	24	168	72	25.5	flex	6.5	6.5	7	7	7.5	7.5
1	E						ext	2	2	2.5	2	2	2
2	E	ž	24	174	59	19.5	flex	5	7	6	5.5	5	6.5
2	E						ext	1.5	2.5	2	2	2.5	3
3	E	ž	18	162	51	19.4	flex	7.8	8.4	7.8	7.8	7	5.8
3	E						ext	3.1	3.5	4	4	3.3	3.3
4	E	m	26	185	85	24.8	flex	5.8	6	7.5	7.5	8	7
4	E						ext	2	2	2	2	2	2
5	E	ž	37	168	63	22.3	flex	7	8	8	7	6	7
5	E						ext	1	2	2	2	2.5	2
6	E	ž	25	163	53	20	flex	5	5	6	5	6.5	6.5
6	E						ext	3	4	3	3	2.5	2
7	E	m	27	186	88	25.4	flex	6	6.8	7	7	6.5	7
7	E						ext	1.5	2	2	1.5	1.5	2
8	E	m	26	181	80	24.4	flex	6.2	6.5	6.5	6	6.5	6.5
8	E						ext	2	2	2	2	2	2
9	E	m	34	179	82	25.6	flex	7.3	7.5	8	7.5	7.5	7.5
9	E						ext	3	3	3	3	2.5	3
10	E	ž	22	164	55	20.5	flex	7	7	7.2	7	7	7
10	E						ext	1.5	1.5	3	3.5	2	2.5
11	E	ž	23	162	54	20.6	flex	6.5	6.8	7	6.5	6	6.5
11	E						ext	1.8	2	2.5	2.5	2.5	2.5
12	E	m	30	193	90	24.2	flex	7	7.3	7.3	7	8	8
12	E						ext	1.5	2	3	3	2	2.3
13	E	ž	23	162	75	28.6	flex	6	6	8.5	7.5	8	7
13	E						ext	3	3.5	4	3.5	3.5	3
14	E	ž	32	169	60	21	flex	6.8	6.8	7	6.8	7	7
14	E						ext	2	2	2	3	2.8	2.3
15	E	m	31	191	90	24.7	flex	5.5	5.5	6.3	5.5	5.5	5.8
15	E						ext	2.5	2.5	3	2.5	2.5	2.5
16	E	ž	52	169	68	23.8	flex	8	8.7	8	8	7.7	7
16	E						ext	2	2	2	2.5	2.5	2.2
17	E	m	52	183	95	28.4	flex	6.5	6.5	8	8	7.8	7.5
17	E						ext	1.5	1.5	3	3	2.8	2
18	E	m	36	178	75	23.7	flex	5.5	5.5	6	6	5.5	5.5
18	E						ext	2	2	2.5	3	2.5	2.5
19	E	ž	32	172	64	21.6	flex	8.2	8.5	8.5	8.2	8.5	8.2
19	E						ext	0.5	1.5	1.5	2	2	1.8
20	E	ž	33	165	58	21.3	flex	6.5	7	7.7	7.5
20	E						ext	1.5	1.5	1.5	1.5
21	E	ž	22	170	62	21.5	flex	5.3	6.5	6.7	6.5	5.5	5.3
21	E						ext	4.5	4.5	4.5	4.5	4.2	4.2
22	E	m	25	182	105	31.7	flex	7.7	8.5	8.7	8.7
22	E						ext	3	3	3	3
23	C	m	38	173	95	31.7	flex	7	7	7.5	7	8	7.5
23	C						ext	2	2.5	2	2	2	2
24	C	m	26	184	92	27.2	flex	5.5	5.8	5.6	6	5.8	6
24	C						ext	3	3.2	3	3.5	3.5	3.5
25	C	ž	52	163	90	33.9	flex	5.8	5.5	5	5	5.8	5.8
25	C						ext	2.5	2.6	2	2	2.5	2.5
26	C	m	31	195	104	27.4	flex	7.5	7	6	6.5	7
26	C						ext	3.5	3	3	3	3
27	C	ž	24	167	81.7	29	flex	4.8	4.5	4.5	4.8	5	4.8
27	C						ext	3.5	3.5	3.2	3	3	2.5
28	C	ž	22	163	66	24.8	flex	6.5	6.5	6.5	6.5	5.5	5.5
28	C						ext	2.5	3	2	2.3	2	2
29	C	ž	24	162	62	23.6	flex	6	6.5	5	5	5.3
29	C						ext	2.5	2	2	2	2
30	C	ž	27	177	73	23.3	flex	4.5	4.5	4.5	4.5	5.5
30	C						ext	2	2.5	2	2	2.3
31	C	ž	23	174	80	26.4	flex	7.8	8	8	8	7.2	7.5
31	C						ext	2.5	2.2	2	3	2	2
32	C	ž	28	169	60	21	flex	5.5	5.5	6	5.8	6	5.8
32	C						ext	2.5	2.7	2	2.5	2	2.5
33	C	ž	34	168	56	19.8	flex	4.5	4.5	4.5	4	3.5	4
33	C						ext	2	2.2	2	2	2.2	2
34	C	ž	29	177	63	20.1	flex	6.5	6.8	6	6	5.5	5.5
34	C						ext	2.2	3.2	3	3	2.2	2.2
35	C	m	36	178	75	23.7	flex	5.5	5.8	5.5	5.5
35	C						ext	2	2.2	2	2
36	C	ž	32	172	64	21.6	flex	7	6.8	7	7
36	C						ext	1	1.5	0.5	1
37	C	m	32	180	82	25.3	flex	4.8	5	5	4.8	4.5	4.5
37	C						ext	2.5	3	2.8	2.5	2.2	2.5
38	C	ž	23	175	65	21.2	flex	5	5	4	4	4.2	4
38	C						ext	4	4	3	3	3	3
39	C	ž	54	168	66	23.4	flex	6.8	6.8	6	6	7	7
39	C						ext	1	1	1.5	2	2	2
40	C	ž	40	164	54	20.1	flex	7.5	7.5	6	5.5	5.5	5.7
40	C						ext	0.5	0.5	1	1	1	0.8
41	C	ž	32	165	78	28.7	flex	6.2	6.5	7	6.8	6.2	6.2
41	C						ext	4	3.5	4	4	4	3.8
42	C	ž	36	164	60	22.3	flex	7	7	5	5	5.2	5.5
42	C						ext	1	1.5	1.5	1.5	1	1.5
43	C	ž	60	161	60	23.2	flex	6.3	6	6	6.5	6	6
43	C						ext	1	1	1	1.5	1	2
